# Supplementary material for: Computational Modeling of Therapy with the NMDA Antagonist in Neurodegenerative Disease: Information Theory in the Mechanism of Action of Memantine
Source: Int J Environ Res Public Health. 2022 Apr 14;19(8):4727. doi: 10.3390/ijerph19084727 (PMC9027074; doi:10.3390/ijerph19084727)
Supplement: Supplementary file 1 [file ijerph-19-04727-s001.zip]

Archive with 42 entries (26 files):
- EPSP/
- EPSP/1_control group/
- EPSP/1_control group/control group.txt
- EPSP/2_models of excitotoxicity severity AD/
- EPSP/2_models of excitotoxicity severity AD/1_without memantine/
- EPSP/2_models of excitotoxicity severity AD/1_without memantine/1_mild.txt
- EPSP/2_models of excitotoxicity severity AD/1_without memantine/2_moderate.txt
- EPSP/2_models of excitotoxicity severity AD/1_without memantine/3_advanced.txt
- EPSP/2_models of excitotoxicity severity AD/2_memantine treatment/
- EPSP/2_models of excitotoxicity severity AD/2_memantine treatment/10M/
- EPSP/2_models of excitotoxicity severity AD/2_memantine treatment/10M/1_mild.txt
- EPSP/2_models of excitotoxicity severity AD/2_memantine treatment/10M/2_moderate.txt
- EPSP/2_models of excitotoxicity severity AD/2_memantine treatment/10M/3_advanced.txt
- EPSP/2_models of excitotoxicity severity AD/2_memantine treatment/30M/
- EPSP/2_models of excitotoxicity severity AD/2_memantine treatment/30M/1_mild.txt
- EPSP/2_models of excitotoxicity severity AD/2_memantine treatment/30M/2_moderate.txt
- EPSP/2_models of excitotoxicity severity AD/2_memantine treatment/30M/3_advanced.txt
- EPSP/2_models of excitotoxicity severity AD/2_memantine treatment/3M/
- EPSP/2_models of excitotoxicity severity AD/2_memantine treatment/3M/1_mild.txt
- EPSP/2_models of excitotoxicity severity AD/2_memantine treatment/3M/2_moderate.txt
- EPSP/2_models of excitotoxicity severity AD/2_memantine treatment/3M/3_advanced.txt
- Spikes/
- Spikes/1_control group/
- Spikes/1_control group/control group.txt
- Spikes/2_models of excitotoxicity severity AD/
- Spikes/2_models of excitotoxicity severity AD/1_without memantine/
- Spikes/2_models of excitotoxicity severity AD/1_without memantine/1_mild.txt
- Spikes/2_models of excitotoxicity severity AD/1_without memantine/2_moderate.txt
- Spikes/2_models of excitotoxicity severity AD/1_without memantine/3_advanced.txt
- Spikes/2_models of excitotoxicity severity AD/2_memantine treatment/
- Spikes/2_models of excitotoxicity severity AD/2_memantine treatment/10M/
- Spikes/2_models of excitotoxicity severity AD/2_memantine treatment/10M/1_mild.txt
- Spikes/2_models of excitotoxicity severity AD/2_memantine treatment/10M/2_moderate.txt
- Spikes/2_models of excitotoxicity severity AD/2_memantine treatment/10M/3_advanced.txt
- Spikes/2_models of excitotoxicity severity AD/2_memantine treatment/30M/
- Spikes/2_models of excitotoxicity severity AD/2_memantine treatment/30M/1_mild.txt
- Spikes/2_models of excitotoxicity severity AD/2_memantine treatment/30M/2_moderate.txt
- Spikes/2_models of excitotoxicity severity AD/2_memantine treatment/30M/3_advanced.txt
- Spikes/2_models of excitotoxicity severity AD/2_memantine treatment/3M/
- Spikes/2_models of excitotoxicity severity AD/2_memantine treatment/3M/1_mild.txt
- Spikes/2_models of excitotoxicity severity AD/2_memantine treatment/3M/2_moderate.txt
- Spikes/2_models of excitotoxicity severity AD/2_memantine treatment/3M/3_advanced.txt
